# Supplementary material for: Anthropometric Indicators and Immune Fitness: An Exploratory Online Survey Among Adults from Saudi Arabia
Source: Healthcare (Basel). 2026 Apr 15;14(8):1046. doi: 10.3390/healthcare14081046 (PMC13115780; doi:10.3390/healthcare14081046)
Supplement: Supplementary file 1 [file healthcare-14-01046-s001.zip]

Archive with 1 entries (1 files):
- healthcare-4171136-supplementary.pdf
